# Supplementary material for: O‐GlcNAc‐induced nuclear translocation of hnRNP‐K is associated with progression and metastasis of cholangiocarcinoma
Source: Mol Oncol. 2019 Jan 10;13(2):338–57. doi: 10.1002/1878-0261.12406 (PMC6360360; doi:10.1002/1878-0261.12406)
Supplement: Supplementary file 1 — Table S1. List of identified OGPs in CCA cells. [file MOL2-13-338-s001.xlsx]

## Sheet: Sheet2
Table S1 List of identified OGPs in CCA cells
No.	UniProt Accession	Gene Name	Protein Description	log(I)	% coverage (measured)	% coverage (corrected)	# unique peptides	# total peptides
1	P46939	UTRN	utrophin	8.49	17	28	1	31
2	Q5QNW6	HIST2H2BF	histone cluster 2, H2bf	8.43	40	55	8	55
3	P60709	ACTB	actin, beta	8.33	28	32	10	53
4	P68133	ACTA1	actin, alpha 1	8.27	4	5	1	1
5	P62805	HIST1H4A	histone cluster 2 H4a	8.16	47	80	6	44
6	B9ZVM9	TCP10L2	T-complex protein 10A homolog 2	7.95	4	5	1	2
7	P0C0S8	HIST1H2AI	histone cluster 1, H2ai	7.85	55	100+	7	30
8	P16403	HIST1H1C	histone cluster 1, H1c	7.78	28	49	6	26
9	Q8IUE6	HIST2H2AB	histone cluster 2, H2ab	7.77	4.6	10	1	1
10	P10412	HIST1H1E	histone cluster 1, H1e	7.74	11	19	2	3
11	P16401	HIST1H1B	histone cluster 1, H1b	7.69	31	54	8	32
12	Q7L7L0	HIST3H2A	histone cluster 3, H2a	7.65	3.8	10	1	1
13	P02545	LMNA	lamin A/C	7.56	20	26	13	23
14	P16402	HIST1H1D	histone cluster 1, H1d	7.52	11	20	3	3
15	Q16695	HIST3H3	histone cluster 3, H3	7.5	14	20	3	9
16	P06748	NPM1	nucleophosmin (nucleolar phosphoprotein B23 numatrin)	7.49	24	31	8	24
17	Q15149	PLEC	plectin	7.46	4.3	5	22	40
18	P10809	HSPD1	heat shock 60kDa protein 1 (chaperonin)	7.42	11	15	8	30
19	P09651	HNRNPA1	heterogeneous nuclear ribonucleoprotein A1	7.41	11	17	4	20
20	P22626	HNRNPA2B1	heterogeneous nuclear ribonucleoprotein A2/B1	7.37	18	26	7	31
21	P05141	SLC25A5	solute carrier family 25 (mitochondrial carrier; adenine nucleotide translocator), member 5	7.26	14	19	5	7
22	Q01650	SLC7A5	solute carrier family 7 (amino acid transporter light chain, L system), member 5	7.17	5.9	18	3	5
23	P52272	HNRNPM	heterogeneous nuclear ribonucleoprotein M	7.16	14	17	10	16
24	P17096	HMGA1	high mobility group protein HMG-I/HMG-Y	7.13	22	45	3	9
25	Q09666	AHNAK	AHNAK nucleoprotein	7.1	1.4	2	9	14
26	P11021	HSPA5	heat shock 70kDa protein 5 (glucose-regulated protein 78kDa)	7.1	9.5	14	6	15
27	P08195	SLC3A2	solute carrier family 3 (amino acid transporter heavy chain), member 2	7.09	6	10	3	12
28	P07355	ANXA2	annexin A2	7.07	5.6	7	2	13
29	Q9NQ11	ATP13A2	ATPase type 13A2	7.07	1.9	3	1	1
30	P20700	LMNB1	lamin B1	7.04	2	3	2	4
31	Q16819	MEP1A	meprin A subunit alpha	6.96	4.8	9	1	1
32	P30101	PDIA3	protein disulfide isomerase family A, member 3	6.95	6.5	8	3	9
33	P08238	HSP90AB1	heat shock protein 90kDa alpha (cytosolic), class B member 1	6.94	4.3	6	4	8
34	Q92804	TAF15	TATA box binding protein (TBP)-associated factor	6.89	6.1	10	5	12
35	P61604	HSPE1	heat shock 10kDa protein 1	6.82	22	26	3	5
36	P61978	HNRNPK	heterogeneous nuclear ribonucleoprotein K	6.81	12	18	6	7
37	P11142	HSPA8	heat shock 70kDa protein 8	6.81	0.9	1	1	1
38	P17066	HSPA6	heat shock 70kDa protein 6	6.8	1.1	1	1	1
39	Q99623	PHB2	prohibitin 2	6.76	10	13	3	7
40	P27797	CALR	calreticulin	6.73	7	9	4	14
41	P27824	CANX	calnexin	6.73	2.2	4	2	5
42	Q96E39	RBMXL1	RNA binding motif protein, X-linked-like 1	6.71	8.7	12	5	12
43	P29966	MARCKS	myristoylated alanine-rich protein kinase C substrate	6.62	9.3	21	2	6
44	P14866	HNRNPL	heterogeneous nuclear ribonucleoprotein L	6.6	2.9	4	2	7
45	Q15233	NONO	non-POU domain containing, octamer-binding	6.56	4.2	7	3	7
46	P06576	ATP5B	ATP synthase (H+ transporting), mitochondrial F1 complex, beta polypeptide	6.55	7	8	4	5
47	P31949	S100A11	S100 calcium binding protein A11	6.52	13	17	2	6
48	P63104	YWHAZ	tyrosine 3-monooxygenase/tryptophan 5-monooxygenase activation protein, zeta	6.51	7.8	12	2	5
49	Q00839	HNRNPU	heterogeneous nuclear ribonucleoprotein U	6.51	2.4	4	3	3
50	P19338	NCL	nucleolin	6.51	2	3	2	3
51	A0A075B759	PPIAL4E	peptidyl-prolyl cis-trans isomerase A-like 4E	6.47	3	6	1	3
52	P62750	RPL23A	ribosomal protein L23a	6.46	3.2	7	1	3
53	P40926	MDH2	malate dehydrogenase 2, NAD (mitochondrial)	6.46	2.7	3	1	2
54	Q7Z7L9	ZSCAN2	zinc finger and SCAN domain-containing protein 2	6.44	6.5	14	1	2
55	P23284	PPIB	peptidylprolyl isomerase B (cyclophilin B)	6.42	8.8	15	2	4
56	P23246	SFPQ	splicing factor proline/glutamine-rich	6.41	2	4	1	4
57	P35232	PHB	prohibitin	6.41	5.9	8	2	2
58	P27348	YWHAQ	tyrosine 3-monooxygenase/tryptophan 5-monooxygenase activation protein	6.4	5.3	8	1	1
59	P99999	CYCS	cytochrome c	6.4	19	23	2	6
60	P62979	RPS27A	ribosomal protein S27a	6.4	13	19	2	5
61	P84098	RPL19	ribosomal protein L19	6.4	4.1	11	1	3
62	Q07955	SRSF1	serine/arginine-rich splicing factor 1	6.38	4	5	1	3
63	P46777	RPL5	ribosomal protein L5	6.38	1.7	3	1	2
64	Q9UNX3	RPL26L1	ribosomal protein L26-like 1	6.36	8.3	20	2	2
65	P51991	HNRNPA3	heterogeneous nuclear ribonucleoprotein A3	6.35	6.1	9	2	2
66	P36578	RPL4	ribosomal protein L4	6.34	2.3	4	1	2
67	P00338	LDHA	lactate dehydrogenase A	6.33	2.7	3	1	1
68	P25705	ATP5A1	ATP synthase (H+ transporting), mitochondrial F1 complex, alpha subunit 1	6.32	5.8	8	4	5
69	Q9BTV6	WDR85	WD repeat domain 85	6.32	6.6	9	1	1
70	P31943	HNRNPH1	heterogeneous nuclear ribonucleoprotein H1 (H)	6.31	1.8	3	1	3
71	P62424	RPL7A	ribosomal protein L7a	6.28	3	5	1	2
72	B2RXH8	HNRNPCL2	heterogeneous nuclear ribonucleoprotein C-like 2	6.28	2.7	4	1	3
73	P68104	EEF1A1	eukaryotic translation elongation factor 1 alpha 1	6.26	2.2	4	1	2
74	Q08170	SRSF4	serine/arginine-rich splicing factor 4	6.26	2.2	6	1	2
75	Q9BVA1	TUBB2B	tubulin	6.26	1.6	2	1	1
76	P49411	TUFM	Tu translation elongation factor	6.25	4	5	2	3
77	Q5T200	ZC3H13	zinc finger CCCH-type containing 13	6.24	0.3	1	1	1
78	P30048	PRDX3	peroxiredoxin 3	6.22	2.3	3	1	1
79	Q9UII2	ATPIF1	ATPase inhibitory factor 1	6.2	9.9	12	1	2
80	P04843	RPN1	ribophorin I	6.19	3	4	2	3
81	P47914	RPL29	ribosomal protein L29	6.19	8.8	32	1	3
82	P62917	RPL8	ribosomal protein L8	6.18	3.9	6	1	1
83	P38646	HSPA9	heat shock 70kDa protein 9 (mortalin)	6.15	2.2	3	2	3
84	Q96RS6	NUDCD1	NudC domain containing 1	6.13	1.5	2	1	1
85	P62263	RPS14	ribosomal protein S14	6.1	6.6	22	1	2
86	P11940	PABPC1	poly(A) binding protein	6.08	1.4	2	1	2
87	Q13838	DDX39B	DEAD (Asp-Glu-Ala-Asp) box polypeptide 39B	6.07	3	4	2	3
88	Q03135	CAV1	caveolin 1	6.07	3.9	4	1	2
89	P35613	BSG	basigin (Ok blood group)	6.06	3.9	6	2	2
90	P06454	PTMA	prothymosin	6.05	32	88	3	5
91	P62753	RPS6	ribosomal protein S6	6.04	6.4	17	2	2
92	Q86UE4	MTDH	metadherin	6.04	1.7	4	1	1
93	P02748	C9	complement component 9	6.03	1.4	2	1	1
94	P62826	RAN	GTP-binding nuclear protein Ran	6.03	4.6	8	1	1
95	O75369	FLNB	filamin B, beta	6.01	0.8	1	2	2
96	Q99729	HNRNPAB	heterogeneous nuclear ribonucleoprotein A/B	6	3.6	9	1	2
97	P42704	LRPPRC	leucine-rich pentatricopeptide repeat containing	5.99	0.7	1	1	4
98	Q9Y620	RAD54B	fibrinogen silencer binding protein	5.97	1.3	2	1	1
99	O14979	HNRPDL	heterogeneous nuclear ribonucleoprotein D-like	5.97	1.4	2	1	1
100	P55265	ADAR	adenosine deaminase	5.96	0.5	1	1	1
101	P46779	RPL28	ribosomal protein L28	5.96	7.3	11	1	1
102	P14625	HSP90B1	heat shock protein 90kDa beta (Grp94)	5.95	2.5	4	3	4
103	Q01844	EWSR1	EWS RNA-binding protein 1	5.95	2	5	1	3
104	O15427	SLC16A3	monocarboxylate transporter 4	5.95	4.1	7	1	2
105	Q08211	DHX9	DEAH (Asp-Glu-Ala-His) box helicase 9	5.93	1.1	2	2	2
106	P62269	RPS18	ribosomal protein S18	5.93	6.6	10	1	1
107	P43243	MATR3	matrin 3	5.92	1.8	3	2	3
108	Q9NR30	DDX21	DEAD (Asp-Glu-Ala-Asp) box helicase 21	5.91	1.8	3	1	1
109	P60953	CDC42	cell division cycle 42	5.9	5.2	8	1	2
110	P34897	SHMT2	serine hydroxymethyltransferase 2 (mitochondrial)	5.9	1	1	1	1
111	Q15365	PCBP1	poly(rC) binding protein 1	5.89	5.6	9	2	2
112	P17844	DDX5	DEAD (Asp-Glu-Ala-Asp) box helicase 5	5.89	1.8	3	1	1
113	P12956	XRCC6	X-ray repair cross-complementing protein 6	5.88	1	1	1	1
114	Q13185	CBX3	chromobox homolog 3	5.87	3.3	5	1	1
115	P46781	RPS9	ribosomal protein S9	5.87	2.6	4	1	1
116	P04406	GAPDH	glyceraldehyde-3-phosphate dehydrogenase	5.84	2.1	3	1	3
117	P51572	BCAP31	B-cell receptor-associated protein 31	5.84	5.7	10	2	2
118	Q6P2Q9	PRPF8	pre-mRNA processing factor 8	5.84	0.3	0	1	1
119	Q99714	HSD17B10	hydroxysteroid (17-beta) dehydrogenase 10	5.83	6.3	7	1	1
120	P17540	CKMT2	creatine kinase, mitochondrial 2 (sarcomeric)	5.83	1.9	3	1	2
121	P05204	HMGN2	high mobility group nucleosomal binding domain 2	5.82	19	36	2	4
122	P60866	RPS20	ribosomal protein S20	5.81	7	11	1	1
123	P62491	RAB11A	Ras-related protein	5.81	4.8	7	1	2
124	Q02878	RPL6	ribosomal protein L6	5.8	2.8	4	1	1
125	Q13740	ALCAM	activated leukocyte cell adhesion molecule	5.8	1.5	3	1	1
126	O76021	RSL1D1	ribosomal L1 domain containing 1	5.8	1.6	3	1	1
127	P20645	M6PR	mannose-6-phosphate receptor (cation dependent)	5.79	2.2	4	1	1
128	P82979	SARNP	SAP domain-containing ribonucleoprotein	5.79	4.3	8	1	1
129	P04083	ANXA1	annexin A1	5.76	2.9	4	1	1
130	P21333	FLNA	filamin A, alpha	5.76	0.3	0	1	1
131	O75947	ATP5H	ATP synthase (H+ transporting), mitochondrial Fo complex	5.74	8.1	11	1	1
132	P62306	SNRPF	small nuclear ribonucleoprotein polypeptide F	5.74	14	14	1	2
133	Q9NYF8	BCLAF1	BCL2-associated transcription factor 1	5.74	0.9	2	1	2
134	P14854	COX6B1	cytochrome c oxidase subunit VIb polypeptide 1 (ubiquitous)	5.74	7	9	1	1
135	Q9BVK6	TMED9	transmembrane emp24 protein transport domain containing 9	5.73	2.6	4	1	2
136	P61769	B2M	beta-2-microglobulin	5.72	7.6	12	1	1
137	P25787	PSMA2	proteasome (prosome, macropain) subunit alpha type 2	5.72	2.6	4	1	1
138	P30486	HLA-B	major histocompatibility complex, class I B	5.7	2.2	3	1	2
139	P05387	RPLP2	ribosomal protein, large P2	5.7	9.6	13	1	1
140	P50914	RPL14	ribosomal protein L14	5.7	2.3	5	1	1
141	P00367	GLUD1	glutamate dehydrogenase 1	5.69	2.7	4	1	1
142	Q9Y624	F11R	F11 receptor	5.68	2.3	4	1	2
143	Q00610	CLTC	clathrin	5.68	0.3	0	1	1
144	P05455	SSB	Sjogren syndrome antigen B (autoantigen La)	5.67	2.5	3	1	2
145	P52907	CAPZA1	capping protein (actin filament) muscle Z-line	5.66	4.9	6	1	2
146	Q12906	ILF3	interleukin enhancer binding factor 3	5.66	1.7	2	1	1
147	P10599	TXN	thioredoxin	5.65	9.4	11	1	1
148	Q96AG4	LRRC59	leucine rich repeat containing 59	5.64	2.3	4	1	2
149	Q99848	EBNA1BP2	EBNA1 binding protein 2	5.64	2.3	4	1	1
150	P67812	SEC11A	signal peptidase complex catalytic subunit	5.64	2.7	3	1	1
151	O00571	DDX3X	DEAD (Asp-Glu-Ala-Asp) box helicase 3, X-linked	5.63	1.2	2	1	1
152	Q96PP8	GBP5	guanylate-binding protein 5	5.63	1	1	1	3
153	P13073	COX4I1	cytochrome c oxidase subunit IV isoform 1	5.61	7.2	8	1	1
154	P43686	PSMC4	proteasome 26S subunit, ATPase 4	5.6	1.4	2	1	1
155	P68366	TUBA4A	tubulin, alpha 4a	5.59	3.3	5	2	2
156	P55072	VCP	valosin containing protein	5.58	1.1	1	1	1
157	Q9P2E9	RRBP1	ribosome-binding protein 1	5.57	2.6	3	1	1
158	O94776	MTA2	metastasis associated 1 family, member 2	5.57	1.3	2	1	1
159	Q92547	TOPBP1	topoisomerase (DNA) II binding protein 1	5.57	0.5	1	1	1
160	P00505	GOT2	glutamic-oxaloacetic transaminase 2, mitochondrial	5.55	1.9	2	1	1
161	A8MYZ5	IQCF6	IQ domain-containing protein F6	5.54	4.7	7	1	1
162	Q5BKZ1	ZNF326	zinc finger protein 326	5.53	1.2	2	1	1
163	P62158	CALM2	calmodulin 2 (phosphorylase kinase, delta)	5.52	5.4	8	1	2
164	Q8N196	SIX5	homeobox protein	5.5	0.8	3	1	1
165	O00422	SAP18	Sin3A-associated protein, 18 kDa	5.5	3.5	4	1	1
166	O00567	NOP56	NOP56 ribonucleoprotein	5.49	2.2	3	1	1
167	Q01082	SPTBN1	spectrin, beta, non-erythrocytic 1	5.48	0.4	1	1	1
168	Q15084	PDIA6	protein disulfide isomerase family A, member 6	5.48	2.3	3	1	1
169	P13667	PDIA4	protein disulfide isomerase family A, member 4	5.44	0.9	1	1	1
170	P09497	CLTB	clathrin, light chain B	5.44	3.5	8	1	1
171	Q96HS1	PGAM5	phosphoglycerate mutase family member 5	5.42	4.3	5	1	1
172	Q13492	PICALM	phosphatidylinositol-binding clathrin assembly protein	5.42	1.3	3	1	1
173	Q9Y2W2	WBP11	WW domain binding protein 11	5.39	1.2	2	1	1
174	P62834	RAP1A	Ras-related protein	5.37	3.3	4	1	1
175	Q5RI15	COX20	COX20 cytochrome c oxidase assembly factor	5.36	9.3	13	1	1
176	Q9UBS4	DNAJB11	DnaJ (Hsp40) homolog, subfamily B, member 11	5.36	2	3	1	1
177	P02765	AHSG	alpha-2-HS-glycoprotein	5.35	3.3	6	1	2
178	Q13242	SRSF9	serine/arginine-rich splicing factor 9	5.34	5	7	1	1
179	P04179	SOD2	superoxide dismutase [Mn], mitochondrial	5.34	2.7	5	1	1
180	Q14155	ARHGEF7	Rho guanine nucleotide exchange factor 7	5.32	0.8	1	1	1
181	P53801	PTTG1IP	pituitary tumor-transforming gene 1 protein-interacting protein precursor	5.32	5.6	11	1	1
182	Q9Y4L1	HYOU1	hypoxia up-regulated 1	5.26	1.5	2	1	1
183	P15924	DSP	desmoplakin	5.26	0.3	0	1	1
184	P24539	ATP5F1	ATP synthase	5.25	4.3	5	1	1
185	P08236	GUSB	glucuronidase, beta	5.22	0.8	1	1	1
186	P07237	P4HB	prolyl 4-hydroxylase, beta polypeptide	5.17	2.2	2	1	1
187	Q9BQG0	MYBBP1A	Myb-binding protein 1A	5.12	0.6	1	1	1
188	O95831	AIFM1	apoptosis-inducing factor, mitochondrion-associated 1	5.12	4.3	6	1	1
189	Q7Z3E2	C10orf118	coiled-coil domain-containing protein 186	5.12	0.7	1	1	1
190	Q99460	PSMD1	proteasome (prosome macropain) 26S subunit, non-ATPase 1	5.11	0.8	1	1	1
191	O75533	SF3B1	splicing factor 3b, subunit 1, 155 kDa	5.08	1.1	2	1	1
192	P54920	NAPA	N-ethylmaleimide-sensitive factor attachment protein, alpha	5.06	3.1	4	1	1
193	P52597	HNRNPF	heterogeneous nuclear ribonucleoprotein F	5.05	1.4	2	1	1
194	P50454	SERPINH1	serpin peptidase inhibitor clade H (heat shock protein 47), member 1	5.05	1.7	2	1	1
195	P05114	HMGN1	high-mobility group nucleosome binding domain 1	5.04	23	40	1	1
196	P35998	PSMC2	proteasome 26S subunit, ATPase 2	5.03	2.8	4	1	1
197	Q9NY12	GAR1	GAR1 ribonucleoprotein	5	3.7	6	1	2
198	Q7Z7G8	VPS13B	vacuolar protein sorting 13 homolog B	4.99	0.2	0	1	1
199	P62820	RAB1A	Ras-related protein Rab-1A	4.91	7.8	9	1	1
200	P07305	H1F0	H1 histone family, member 0	4.86	4.6	11	1	1
201	Q92945	KHSRP	KH-type splicing regulatory protein	4.79	1.4	2	1	1
202	Q16777	HIST2H2AC*	histone cluster 2, H2ac	7.01	29	67	4
203	Q96SF2	CCT8L2*	T-complex protein 1	5.96	0.9	1	1	1
204	Q16589	CCNG2*	cyclin G2	5.28	1.5	2	1	1
205	Q92804	11547*	TATA-binding protein-associated factor 2N	4.95	1.4	2	1	1
206	P23284	PPIB*	peptidylprolyl isomerase B (cyclophilin B)	4.85	3.2	5	1	1
207	Q7L2E3	DHX30*	DEAH (Asp-Glu-Ala-His) box polypeptide 30	4.45	1.5	2	1	1
* The identified OGP that found only in KKU-214
